# Supplementary material for: Platinum Meets Pyridine: Affinity Studies of Pyridinecarboxylic Acids and Nicotinamide for Platinum—Based Drugs
Source: Int J Mol Sci. 2025 Dec 9;26(24):11875. doi: 10.3390/ijms262411875 (PMC12732872; doi:10.3390/ijms262411875)
Supplement: Supplementary file 1 [file ijms-26-11875-s001.zip]

Archive with 1 entries (1 files):
- ijms-3963529-supplementary.pdf
